# Supplementary material for: Aminopeptidase O Protein mediates the association between Lachnospiraceae and appendicular lean mass
Source: Front Microbiol. 2024 Feb 7;15:1325466. doi: 10.3389/fmicb.2024.1325466 (PMC10879621; doi:10.3389/fmicb.2024.1325466)
Supplement: Supplementary file 1 [file Table_1.XLSX]

## Sheet: Legend
Content
Supplementary file Table 1. Information about five methods of Mendelian randomization _XZ
Supplementary file Table 2. Heterogeneity test for SNPS in included MR_XZ
Supplementary file Table 3. The OR and Beta value for each single SNP_XZ
Supplementary file Table 4. Information of pleiotropy test_XZ
Supplementary file Table 5. Information about five methods of Mendelian randomization _YZ
Supplementary file Table 6. Information about Summary-data-based MR(SMR) _YZ
Supplementary file Table 7. Heterogeneity test for SNPS in included MR_YZ
Supplementary file Table 8. The OR and Beta value for each single SNP_YZ
Supplementary file Table 9. Information of pleiotropy test_YZ
Supplementary file Table 10. Information about five methods of Mendelian randomization _XY
Supplementary file Table 11. Heterogeneity test for SNPS in included MR_XY
Supplementary file Table 12. The OR and Beta value for each single SNP_XY
Supplementary file Table 13. Information of pleiotropy test_XY
Supplementary file Table 14. Information about five methods of Mendelian randomization _YX
*XZ: The MR of Lachnospiraceae and AOPEP expression ZY: The MR of AOPEP expression and appendicular lean mass(ALM) XY: The MR of Lachnospiraceae and appendicular lean mass(ALM) YX: The MR of appendicular lean mass(ALM) and Lachnospiraceae

## Sheet: Table1
Supplementary file Table 1. Information about five methods of Mendelian randomization _XZ
	ID.Exposure	ID.Outcome	Outcome	Exposure	Method	NSNP	Beta	SE	P_val	OR	LowCI95%	UpCI95%
1	HM1vdb	2d2NH9	outcome	exposure	MR Egger	4	-0.501238	4.27474	0.917371	0.60578	0.000139182	2636.61
2	HM1vdb	2d2NH9	outcome	exposure	Weighted median	4	-1.93812	0.310784	4.48e-10	0.143975	0.0782964	0.264747
3	HM1vdb	2d2NH9	outcome	exposure	Inverse variance weighted	4	-1.96195	0.0888888	5.88e-108	0.140584	0.118106	0.16734
4	HM1vdb	2d2NH9	outcome	exposure	Simple mode	4	-1.92982	0.398366	0.0167824	0.145174	0.0664954	0.316945
5	HM1vdb	2d2NH9	outcome	exposure	Weighted mode	4	-1.92982	0.346004	0.0113776	0.145174	0.0736824	0.28603

## Sheet: Table2
Supplementary file Table 2. Heterogeneity test for SNPS in included MR_XZ
	ID.Exposure	ID.outcome	Outcome	Exposure	Method	Q	Q_df	Q_pval
1	HM1vdb	2d2NH9	outcome	exposure	MR Egger	0.172691	2	0.917277
2	HM1vdb	2d2NH9	outcome	exposure	Inverse variance weighted	0.289506	3	0.96199

## Sheet: Table3
Supplementary file Table 3. The OR and Beta value for each single SNP_XZ
Exposure	Outcome	ID.Exposure	ID.outcome	Samplesize	SNP	Beta	SE	P_val	LowCI95%	UpCI9%	OR	OR_LowCI95%	OR_UpCI95%
exposure	outcome	HM1vdb	2d2NH9	NA	rs10993463	-1.95127	0.173499	2.40814e-29	-2.29133	-1.61121	0.142093	0.101132	0.199646
exposure	outcome	HM1vdb	2d2NH9	NA	rs11787821	-1.928	0.177127	1.36193e-27	-2.27517	-1.58083	0.145439	0.10278	0.205805
exposure	outcome	HM1vdb	2d2NH9	NA	rs4744378	-2.0457	0.182187	2.95121e-29	-2.40279	-1.68862	0.129289	0.0904654	0.184775
exposure	outcome	HM1vdb	2d2NH9	NA	rs7026071	-1.92729	0.178625	3.85478e-27	-2.2774	-1.57719	0.145542	0.102551	0.206555
exposure	outcome	HM1vdb	2d2NH9	NA	All - Inverse variance weighted	-1.96195	0.0888888	5.87918e-108	-2.13617	-1.78773	0.140584	0.118106	0.16734
exposure	outcome	HM1vdb	2d2NH9	NA	All - MR Egger	-0.501238	4.27474	0.917371	-8.87973	7.87725	0.60578	0.000139182	2636.61

## Sheet: Table4
Supplementary file Table 4. Information of pleiotropy test_XZ
	ID.exposure	ID.outcome	Outcome	Exposure	Egger_intercept	SE	P_val
1	HM1vdb	2d2NH9	outcome	exposure	-0.0734396	0.214873	0.765087

## Sheet: Table5
Supplementary file Table 5. Information about five methods of Mendelian randomization _YZ
	ID.Exposure	ID.outcome	Outcome	Exposure	Method	NSNP	Beta	SE	P_val	OR	LowCI95%	UpCI95%
1	6ywxNr	ebi-a-GCST90000025	Appendicular lean mass || id:ebi-a-GCST90000025	exposure	MR Egger	78	-0.0117608	0.201751	0.953668	0.988308	0.665516	1.46766
2	6ywxNr	ebi-a-GCST90000025	Appendicular lean mass || id:ebi-a-GCST90000025	exposure	Weighted median	78	-0.053331	0.00473435	1.96e-29	0.948066	0.939309	0.956904
3	6ywxNr	ebi-a-GCST90000025	Appendicular lean mass || id:ebi-a-GCST90000025	exposure	Inverse variance weighted	78	-0.0512495	0.00349409	1.04e-48	0.950042	0.943558	0.95657
4	6ywxNr	ebi-a-GCST90000025	Appendicular lean mass || id:ebi-a-GCST90000025	exposure	Simple mode	78	-0.0556112	0.0114792	6.43e-06	0.945907	0.924862	0.96743
5	6ywxNr	ebi-a-GCST90000025	Appendicular lean mass || id:ebi-a-GCST90000025	exposure	Weighted mode	78	-0.0556112	0.0123778	2.44e-05	0.945907	0.923235	0.969136

## Sheet: Table6
Supplementary file Table 6. Information about Summary-data-based MR(SMR) _YZ
ProbeID	ProbeChr	Gene	Probe_bp	TopSNP	TopSNP_chr	TopSNP_bp	A1	A2	Freq	B_GWAS	SE_GWAS	P_GWAS	B_eQTL	SE_eQTL	P_eQTL	B_SMR	SE_SMR	P_SMR	P_HEIDI	NSNP_HEIDI	OR	Low95%	Up95%
ENSG00000148120	9	ENSG00000148120	97669212	rs10993370	9	97617103	G	C	0.439673	0.0172	0.0019	1.9e-19	-0.0955234	0.00882531	2.66e-27	-0.180061	0.0259301	3.81e-12	NA	NA	0.835219	0.793832	0.878765

## Sheet: Table7
Supplementary file Table 7. Heterogeneity test for SNPS in included MR_YZ
	ID.Exposure	ID.outcome	Outcome	Exposure	Method	Q	Q_df	Q_pval
1	To3lic	ebi-a-GCST90000025	Appendicular lean mass || id:ebi-a-GCST90000025	exposure	MR Egger	7.33701	76	1
2	To3lic	ebi-a-GCST90000025	Appendicular lean mass || id:ebi-a-GCST90000025	exposure	Inverse variance weighted	7.37533	77	1

## Sheet: Table8
Supplementary file Table 8. The OR and Beta value for each single SNP_YZ
Exposure	Outcome	ID.exposure	ID.Outcome	Samplesize	SNP	Beta	SE	P_val	LowCI95%	UpCI95%	OR	OR_LowCI95%	OR_UpCI95%
exposure	Appendicular lean mass || id:ebi-a-GCST90000025	6ywxNr	ebi-a-GCST90000025	450243	rs111614344	-0.0511012	0.030811	0.0972092	-0.111491	0.0092884	0.950182	0.8945	1.00933
exposure	Appendicular lean mass || id:ebi-a-GCST90000025	6ywxNr	ebi-a-GCST90000025	450243	rs111823595	-0.050092	0.0311178	0.107451	-0.111083	0.0108988	0.951142	0.894865	1.01096
exposure	Appendicular lean mass || id:ebi-a-GCST90000025	6ywxNr	ebi-a-GCST90000025	450243	rs112690556	-0.0559548	0.031002	0.0710938	-0.116719	0.00480908	0.945582	0.889836	1.00482
exposure	Appendicular lean mass || id:ebi-a-GCST90000025	6ywxNr	ebi-a-GCST90000025	450243	rs113119204	-0.0528294	0.0313914	0.0923893	-0.114356	0.00869771	0.948542	0.89194	1.00874
exposure	Appendicular lean mass || id:ebi-a-GCST90000025	6ywxNr	ebi-a-GCST90000025	450243	rs114903064	-0.0550546	0.0313505	0.0790718	-0.116502	0.00639245	0.946433	0.890029	1.00641
exposure	Appendicular lean mass || id:ebi-a-GCST90000025	6ywxNr	ebi-a-GCST90000025	450243	rs115221672	-0.0556376	0.0316825	0.0790718	-0.117735	0.00646014	0.945882	0.888931	1.00648
exposure	Appendicular lean mass || id:ebi-a-GCST90000025	6ywxNr	ebi-a-GCST90000025	450243	rs117146561	-0.0556002	0.0316612	0.0790718	-0.117656	0.0064558	0.945917	0.889002	1.00648
exposure	Appendicular lean mass || id:ebi-a-GCST90000025	6ywxNr	ebi-a-GCST90000025	450243	rs117470035	-0.0496185	0.0308236	0.107451	-0.110033	0.0107958	0.951592	0.895805	1.01085
exposure	Appendicular lean mass || id:ebi-a-GCST90000025	6ywxNr	ebi-a-GCST90000025	450243	rs117475545	-0.051934	0.0317805	0.102228	-0.114224	0.0103558	0.949391	0.892058	1.01041
exposure	Appendicular lean mass || id:ebi-a-GCST90000025	6ywxNr	ebi-a-GCST90000025	450243	rs117485273	-0.055877	0.0318188	0.0790718	-0.118242	0.00648794	0.945655	0.888481	1.00651
exposure	Appendicular lean mass || id:ebi-a-GCST90000025	6ywxNr	ebi-a-GCST90000025	450243	rs117491024	-0.0224724	0.0307122	0.464347	-0.0826683	0.0377236	0.977778	0.920656	1.03844
exposure	Appendicular lean mass || id:ebi-a-GCST90000025	6ywxNr	ebi-a-GCST90000025	450243	rs117620263	-0.048629	0.0302089	0.107451	-0.107839	0.0105805	0.952534	0.897773	1.01064
exposure	Appendicular lean mass || id:ebi-a-GCST90000025	6ywxNr	ebi-a-GCST90000025	450243	rs117767190	-0.0498071	0.0314168	0.112883	-0.111384	0.0117698	0.951413	0.894595	1.01184
exposure	Appendicular lean mass || id:ebi-a-GCST90000025	6ywxNr	ebi-a-GCST90000025	450243	rs117806604	-0.0561715	0.0319865	0.0790718	-0.118865	0.00652213	0.945377	0.887928	1.00654
exposure	Appendicular lean mass || id:ebi-a-GCST90000025	6ywxNr	ebi-a-GCST90000025	450243	rs118052577	-0.052806	0.0309292	0.0877631	-0.113427	0.00781529	0.948564	0.892769	1.00785
exposure	Appendicular lean mass || id:ebi-a-GCST90000025	6ywxNr	ebi-a-GCST90000025	450243	rs1358499	-0.055877	0.0318188	0.0790718	-0.118242	0.00648794	0.945655	0.888481	1.00651
exposure	Appendicular lean mass || id:ebi-a-GCST90000025	6ywxNr	ebi-a-GCST90000025	450243	rs138074769	-0.0524583	0.0307255	0.0877631	-0.11268	0.00776382	0.948894	0.893436	1.00779
exposure	Appendicular lean mass || id:ebi-a-GCST90000025	6ywxNr	ebi-a-GCST90000025	450243	rs138843974	-0.051418	0.0305527	0.0923893	-0.111301	0.00846533	0.949882	0.894669	1.0085
exposure	Appendicular lean mass || id:ebi-a-GCST90000025	6ywxNr	ebi-a-GCST90000025	450243	rs142765017	-0.0554369	0.0315682	0.0790718	-0.117311	0.00643684	0.946072	0.889309	1.00646
exposure	Appendicular lean mass || id:ebi-a-GCST90000025	6ywxNr	ebi-a-GCST90000025	450243	rs147518547	-0.051587	0.0320465	0.107451	-0.114398	0.0112241	0.949721	0.891903	1.01129
exposure	Appendicular lean mass || id:ebi-a-GCST90000025	6ywxNr	ebi-a-GCST90000025	450243	rs150569816	-0.056549	0.0322015	0.0790718	-0.119664	0.00656597	0.94502	0.887218	1.00659
exposure	Appendicular lean mass || id:ebi-a-GCST90000025	6ywxNr	ebi-a-GCST90000025	450243	rs150697169	-0.055877	0.0318188	0.0790718	-0.118242	0.00648794	0.945655	0.888481	1.00651
exposure	Appendicular lean mass || id:ebi-a-GCST90000025	6ywxNr	ebi-a-GCST90000025	450243	rs2001676	-0.0529065	0.0309881	0.0877631	-0.113643	0.00783016	0.948469	0.892576	1.00786
exposure	Appendicular lean mass || id:ebi-a-GCST90000025	6ywxNr	ebi-a-GCST90000025	450243	rs3920441	-0.0556633	0.0316972	0.0790718	-0.11779	0.00646313	0.945858	0.888883	1.00648
exposure	Appendicular lean mass || id:ebi-a-GCST90000025	6ywxNr	ebi-a-GCST90000025	450243	rs41279063	-0.0517999	0.0316984	0.102228	-0.113929	0.0103291	0.949519	0.892321	1.01038
exposure	Appendicular lean mass || id:ebi-a-GCST90000025	6ywxNr	ebi-a-GCST90000025	450243	rs4559303	-0.0492598	0.030144	0.102228	-0.108342	0.00982254	0.951934	0.897321	1.00987
exposure	Appendicular lean mass || id:ebi-a-GCST90000025	6ywxNr	ebi-a-GCST90000025	450243	rs58525487	-0.0556704	0.0317012	0.0790718	-0.117805	0.00646395	0.945851	0.88887	1.00648
exposure	Appendicular lean mass || id:ebi-a-GCST90000025	6ywxNr	ebi-a-GCST90000025	450243	rs62564372	-0.0115705	0.01697	0.495354	-0.0448317	0.0216908	0.988496	0.956158	1.02193
exposure	Appendicular lean mass || id:ebi-a-GCST90000025	6ywxNr	ebi-a-GCST90000025	450243	rs7018784	-0.0559191	0.0318428	0.0790718	-0.118331	0.00649283	0.945616	0.888402	1.00651
exposure	Appendicular lean mass || id:ebi-a-GCST90000025	6ywxNr	ebi-a-GCST90000025	450243	rs7021155	-0.0520767	0.0305021	0.0877631	-0.111861	0.00770735	0.949256	0.894169	1.00774
exposure	Appendicular lean mass || id:ebi-a-GCST90000025	6ywxNr	ebi-a-GCST90000025	450243	rs7028311	-0.0553873	0.0319842	0.0833257	-0.118076	0.00730176	0.946119	0.888628	1.00733
exposure	Appendicular lean mass || id:ebi-a-GCST90000025	6ywxNr	ebi-a-GCST90000025	450243	rs7040090	-0.0543032	0.0313582	0.0833257	-0.115765	0.00715885	0.947145	0.890684	1.00718
exposure	Appendicular lean mass || id:ebi-a-GCST90000025	6ywxNr	ebi-a-GCST90000025	450243	rs74470683	-0.0556376	0.0316825	0.0790718	-0.117735	0.00646014	0.945882	0.888931	1.00648
exposure	Appendicular lean mass || id:ebi-a-GCST90000025	6ywxNr	ebi-a-GCST90000025	450243	rs74478516	-0.0515403	0.0315396	0.102228	-0.113358	0.0102773	0.949765	0.892831	1.01033
exposure	Appendicular lean mass || id:ebi-a-GCST90000025	6ywxNr	ebi-a-GCST90000025	450243	rs74650725	-0.0564613	0.0317111	0.0749962	-0.118615	0.00569253	0.945103	0.88815	1.00571
exposure	Appendicular lean mass || id:ebi-a-GCST90000025	6ywxNr	ebi-a-GCST90000025	450243	rs74796088	-0.0552996	0.03149	0.0790718	-0.11702	0.0064209	0.946202	0.889567	1.00644
exposure	Appendicular lean mass || id:ebi-a-GCST90000025	6ywxNr	ebi-a-GCST90000025	450243	rs74881705	-0.0595212	0.0316931	0.0603745	-0.12164	0.00259729	0.942216	0.885467	1.0026
exposure	Appendicular lean mass || id:ebi-a-GCST90000025	6ywxNr	ebi-a-GCST90000025	450243	rs75121193	-0.0545292	0.0314887	0.0833257	-0.116247	0.00718864	0.946931	0.890255	1.00721
exposure	Appendicular lean mass || id:ebi-a-GCST90000025	6ywxNr	ebi-a-GCST90000025	450243	rs75269140	-0.0548134	0.0316528	0.0833257	-0.116853	0.00722611	0.946662	0.889716	1.00725
exposure	Appendicular lean mass || id:ebi-a-GCST90000025	6ywxNr	ebi-a-GCST90000025	450243	rs75271544	-0.0511788	0.0317929	0.107451	-0.113493	0.0111353	0.950109	0.892711	1.0112
exposure	Appendicular lean mass || id:ebi-a-GCST90000025	6ywxNr	ebi-a-GCST90000025	450243	rs75339861	-0.0550546	0.0313505	0.0790718	-0.116502	0.00639245	0.946433	0.890029	1.00641
exposure	Appendicular lean mass || id:ebi-a-GCST90000025	6ywxNr	ebi-a-GCST90000025	450243	rs75442443	-0.0516101	0.0302288	0.0877631	-0.110858	0.00763829	0.949699	0.895065	1.00767
exposure	Appendicular lean mass || id:ebi-a-GCST90000025	6ywxNr	ebi-a-GCST90000025	450243	rs75703618	-0.0521901	0.0314676	0.0972092	-0.113867	0.00948632	0.949148	0.892377	1.00953
exposure	Appendicular lean mass || id:ebi-a-GCST90000025	6ywxNr	ebi-a-GCST90000025	450243	rs75901850	-0.0563109	0.0311993	0.0710938	-0.117462	0.0048397	0.945245	0.889175	1.00485
exposure	Appendicular lean mass || id:ebi-a-GCST90000025	6ywxNr	ebi-a-GCST90000025	450243	rs75919402	-0.057565	0.0314688	0.0673594	-0.119244	0.00411398	0.944061	0.887591	1.00412
exposure	Appendicular lean mass || id:ebi-a-GCST90000025	6ywxNr	ebi-a-GCST90000025	450243	rs76004798	-0.0484589	0.0320454	0.130484	-0.111268	0.0143501	0.952696	0.894699	1.01445
exposure	Appendicular lean mass || id:ebi-a-GCST90000025	6ywxNr	ebi-a-GCST90000025	450243	rs76163929	-0.0550976	0.031375	0.0790718	-0.116593	0.00639745	0.946393	0.889948	1.00642
exposure	Appendicular lean mass || id:ebi-a-GCST90000025	6ywxNr	ebi-a-GCST90000025	450243	rs76381239	-0.0555094	0.0316095	0.0790718	-0.117464	0.00644526	0.946003	0.889173	1.00647
exposure	Appendicular lean mass || id:ebi-a-GCST90000025	6ywxNr	ebi-a-GCST90000025	450243	rs76533283	-0.0564973	0.0308852	0.0673594	-0.117032	0.00403767	0.945069	0.889557	1.00405
exposure	Appendicular lean mass || id:ebi-a-GCST90000025	6ywxNr	ebi-a-GCST90000025	450243	rs76875845	-0.0533529	0.0308094	0.0833257	-0.113739	0.00703356	0.948045	0.892491	1.00706
exposure	Appendicular lean mass || id:ebi-a-GCST90000025	6ywxNr	ebi-a-GCST90000025	450243	rs76881920	-0.0549634	0.0312986	0.0790718	-0.116309	0.00638186	0.94652	0.8902	1.0064
exposure	Appendicular lean mass || id:ebi-a-GCST90000025	6ywxNr	ebi-a-GCST90000025	450243	rs77352402	-0.0567421	0.031019	0.0673594	-0.117539	0.00405517	0.944838	0.889105	1.00406
exposure	Appendicular lean mass || id:ebi-a-GCST90000025	6ywxNr	ebi-a-GCST90000025	450243	rs77453411	-0.050602	0.0314346	0.107451	-0.112214	0.0110098	0.950657	0.893853	1.01107
exposure	Appendicular lean mass || id:ebi-a-GCST90000025	6ywxNr	ebi-a-GCST90000025	450243	rs77502653	-0.0522337	0.0314938	0.0972092	-0.113962	0.00949424	0.949107	0.892292	1.00954
exposure	Appendicular lean mass || id:ebi-a-GCST90000025	6ywxNr	ebi-a-GCST90000025	450243	rs77528906	-0.0537904	0.0310621	0.0833257	-0.114672	0.00709124	0.947631	0.891659	1.00712
exposure	Appendicular lean mass || id:ebi-a-GCST90000025	6ywxNr	ebi-a-GCST90000025	450243	rs77563583	-0.052518	0.0321379	0.102228	-0.115508	0.0104723	0.948837	0.890913	1.01053
exposure	Appendicular lean mass || id:ebi-a-GCST90000025	6ywxNr	ebi-a-GCST90000025	450243	rs77701188	-0.0566579	0.0313915	0.0710938	-0.118185	0.00486951	0.944917	0.888531	1.00488
exposure	Appendicular lean mass || id:ebi-a-GCST90000025	6ywxNr	ebi-a-GCST90000025	450243	rs77873044	-0.0522958	0.0320019	0.102228	-0.115019	0.0104279	0.949048	0.891349	1.01048
exposure	Appendicular lean mass || id:ebi-a-GCST90000025	6ywxNr	ebi-a-GCST90000025	450243	rs77910941	-0.0525935	0.0303709	0.0833257	-0.11212	0.00693345	0.948766	0.893937	1.00696
exposure	Appendicular lean mass || id:ebi-a-GCST90000025	6ywxNr	ebi-a-GCST90000025	450243	rs78056123	-0.0570922	0.0316321	0.0710938	-0.119091	0.00490684	0.944507	0.887727	1.00492
exposure	Appendicular lean mass || id:ebi-a-GCST90000025	6ywxNr	ebi-a-GCST90000025	450243	rs78377272	-0.0450501	0.0307842	0.143354	-0.105387	0.015287	0.95595	0.899976	1.0154
exposure	Appendicular lean mass || id:ebi-a-GCST90000025	6ywxNr	ebi-a-GCST90000025	450243	rs78422359	-0.0503462	0.0303558	0.0972092	-0.109844	0.00915117	0.9509	0.895974	1.00919
exposure	Appendicular lean mass || id:ebi-a-GCST90000025	6ywxNr	ebi-a-GCST90000025	450243	rs7854213	-0.0541979	0.0312974	0.0833257	-0.115541	0.00714497	0.947245	0.890884	1.00717
exposure	Appendicular lean mass || id:ebi-a-GCST90000025	6ywxNr	ebi-a-GCST90000025	450243	rs7866376	-0.0559982	0.0327989	0.0877631	-0.120284	0.00828773	0.945541	0.886669	1.00832
exposure	Appendicular lean mass || id:ebi-a-GCST90000025	6ywxNr	ebi-a-GCST90000025	450243	rs7870397	-0.054159	0.0304181	0.0749962	-0.113778	0.00546041	0.947281	0.892456	1.00548
exposure	Appendicular lean mass || id:ebi-a-GCST90000025	6ywxNr	ebi-a-GCST90000025	450243	rs78748257	-0.0506969	0.0319781	0.112883	-0.113374	0.0119801	0.950567	0.892817	1.01205
exposure	Appendicular lean mass || id:ebi-a-GCST90000025	6ywxNr	ebi-a-GCST90000025	450243	rs79005820	-0.04832	0.0319535	0.130484	-0.110949	0.0143089	0.952829	0.894985	1.01441
exposure	Appendicular lean mass || id:ebi-a-GCST90000025	6ywxNr	ebi-a-GCST90000025	450243	rs79170574	-0.0510638	0.031248	0.102228	-0.11231	0.0101823	0.950218	0.893767	1.01023
exposure	Appendicular lean mass || id:ebi-a-GCST90000025	6ywxNr	ebi-a-GCST90000025	450243	rs79214319	-0.0574834	0.0314243	0.0673594	-0.119075	0.00410815	0.944138	0.887741	1.00412
exposure	Appendicular lean mass || id:ebi-a-GCST90000025	6ywxNr	ebi-a-GCST90000025	450243	rs79230014	-0.0492869	0.0301607	0.102228	-0.108402	0.00982796	0.951908	0.897267	1.00988
exposure	Appendicular lean mass || id:ebi-a-GCST90000025	6ywxNr	ebi-a-GCST90000025	450243	rs79401029	-0.0561662	0.0319835	0.0790718	-0.118854	0.00652152	0.945382	0.887937	1.00654
exposure	Appendicular lean mass || id:ebi-a-GCST90000025	6ywxNr	ebi-a-GCST90000025	450243	rs79404609	-0.0540844	0.0312318	0.0833257	-0.115299	0.00712999	0.947352	0.8911	1.00716
exposure	Appendicular lean mass || id:ebi-a-GCST90000025	6ywxNr	ebi-a-GCST90000025	450243	rs7944	-0.0522217	0.030587	0.0877631	-0.112172	0.00772882	0.949118	0.89389	1.00776
exposure	Appendicular lean mass || id:ebi-a-GCST90000025	6ywxNr	ebi-a-GCST90000025	450243	rs79677150	-0.0565888	0.0313533	0.0710938	-0.118041	0.00486358	0.944983	0.888659	1.00488
exposure	Appendicular lean mass || id:ebi-a-GCST90000025	6ywxNr	ebi-a-GCST90000025	450243	rs79736533	-0.0443405	0.0308129	0.150144	-0.104734	0.0160528	0.956628	0.900564	1.01618
exposure	Appendicular lean mass || id:ebi-a-GCST90000025	6ywxNr	ebi-a-GCST90000025	450243	rs79912328	-0.0503157	0.0312567	0.107451	-0.111579	0.0109475	0.950929	0.894421	1.01101
exposure	Appendicular lean mass || id:ebi-a-GCST90000025	6ywxNr	ebi-a-GCST90000025	450243	rs79976967	-0.053838	0.0315337	0.0877631	-0.115644	0.00796802	0.947586	0.890792	1.008
exposure	Appendicular lean mass || id:ebi-a-GCST90000025	6ywxNr	ebi-a-GCST90000025	450243	rs80224744	-0.055877	0.0318188	0.0790718	-0.118242	0.00648794	0.945655	0.888481	1.00651
exposure	Appendicular lean mass || id:ebi-a-GCST90000025	6ywxNr	ebi-a-GCST90000025	450243	All - Inverse variance weighted	-0.0512495	0.00349409	1.04184e-48	-0.0580979	-0.044401	0.950042	0.943558	0.95657
exposure	Appendicular lean mass || id:ebi-a-GCST90000025	6ywxNr	ebi-a-GCST90000025	450243	All - MR Egger	-0.0117608	0.201751	0.953668	-0.407192	0.38367	0.988308	0.665516	1.46766

## Sheet: Table9
Supplementary file Table 9. Information of pleiotropy test_YZ
	ID.exposure	ID.outcome	Outcome	Exposure	Egger_intercept	SE	P_val
1	To3lic	ebi-a-GCST90000025	Appendicular lean mass || id:ebi-a-GCST90000025	exposure	-0.00516608	0.02639	0.845321

[truncated: 5 more sheets: Table10, Table11, Table12, Table13, Table14]
